# Supplementary material for: The heme scavenger hemopexin protects against lung injury during aspergillosis by mitigating release of neutrophil extracellular traps
Source: JCI Insight. 2025 Apr 15;10(10):e189151. doi: 10.1172/jci.insight.189151 (PMC12128981; doi:10.1172/jci.insight.189151)
Supplement: Supporting data values [file jciinsight-10-189151-s008.xlsx]

## Sheet: 1B
day 0	day 1	day 2	day 3
4.4	6.11429	12.6857	19.8286
3.54286	5.82857	5.25714	25.8286
3.25714	11.8286	27.5429	18.9714
3.82857	10.1143	11.5429	6.11429
5.11107	7.54286	12.6857	17.5429
3.04612	4.00805	29.2571	25.5429
1.54551	3.86697	6.49625	10.6857
1.80202	2.95634	4.09784	6.13713
		4.99564	38.8685
			13.5504
			6.4193

## Sheet: 1C
day 0	day 1	day 2	day 3
4.89396	7.0339	31.2713	6.58921
4.32659	8.08674	45.6315	33.2266
5.12437	8.56024	6.79891	14.0312
3.56942	16.4098	17.985	7.4683
1.19909	10.1385	21.8327	13.9368
1.74103	14.6905	11.2749	26.7544
11.4755	10.6363	100.747	190.74
0.253395	9.07812	138.701	111.252
		2.44538

## Sheet: 1D
Time (days)	Plasma												Lung
0	1797746	2366761	3820282	3487887	3513239	3268169	3234366	3792113	1338907	1275519	1506120	1307213	13179.2	13447.2	14373.4	13199.6	12816.8	12816.8	23614.8	11893.4	31483.6	10500
1	2349859	3166761	4034366	3237183	3493521	3530141	1291913	1548743	1682077				14284.6	14351.1	15080.4	17229.2	14964	16938.1	16320	15920.5	13447.2	14065	36401.6	46975.4	23532.8
2	4792113	5166761	4851268	4932958	4310423	2054754	2115956	2366230					19471.9	97653.5	39643.9	15994.7	13384.9	18936.5	15174.1	14043.3	54798.8	14440.3	98860.7	86401.6	136074
3	4817465	4656901	4775211	4842817	4347042	3910423	2338907	2427432	2468962	2388087			13426.4	13261.1	18189	13956.5	89539.9	16781.4	12600.3	13179.2	13179.2	14964	115664	156320	130664	114270

## Sheet: 1E
Plasma	Liver
1797746	4.89396
2366761	4.32659
3820282	5.12437
3487887	3.56942
3513239	1.19909
2349859	7.0339
3166761	8.08674
4034366	8.56024
3237183	16.4098
3493521	10.1385
4792113	31.2713
5166761	45.6315
4851268	6.79891
4932958	17.985
4310423	21.8327
4817465	6.58921
4656901	33.2266
4775211	14.0312
4842817	7.4683
4347042	13.9368

## Sheet: 1F
Plasma	Lung
1338907	23614.8
1275519	11893.4
1506120	31483.6
1307213	10500
1291913	36401.6
1548743	46975.4
1682077	23532.8
2054754	98860.7
2115956	86401.6
2366230	136074
2338907	115664
2427432	156320
2468962	130664
2388087	114270

## Sheet: 1G
Uninfected	PBS	Heme
0.224	2.125	0.156
0.829	4	0.219
0.712	4	1.21
0.594	1.384	0.118
	1.93016	1.234
	2.31486	1.72033
	2.35749	2.23508
		1.38699

## Sheet: 2A
Time (days)	Wildtype	Hemopexin KO
10	0
10	0
10	0
10	0
10	0
10	0
1		1
3		1
3		1
3		1
4		1
5		1
5		1
10		0

## Sheet: 2C
Wildtype	Hemopexin -/-
0.21	0.400667
0.264	0.290667
0.103333	0.671333
0.0833333	0.402667

## Sheet: 2D
Wildtype	Hemopexin -/-	Wildtype	Hemopexin -/-
103.571	84.2143	91.3805	239.16
113.714	86.8571	654.66	333.216
99.2857	114.643	146.101	248.781
113.143	69.5	47.1992	314.075
95.3571		119.327	232.814
		85.9962	310.158
		269.15	1418.48
		206.114	816.618

## Sheet: 2E
Wildtype	Hemopexin -/-	Hemopexin -/-	Wildtype
0.605602	0.916926	2.3632	2.9622
0.609543	0.956334	6.82813	2.30409
0.719886	0.806583	10.899	4.69221
0.944511	0.668655	5.22816	3.98681
0.845991		5.62618	5.81534
		11.0527	3.07648
		10.3433	3.50997
		3.76612	3.04102
		9.49999	3.45874
			3.35628

[truncated: 29 more sheets: 2F, 3A, 3B, 3C, 5A, 5B, 5C, 6A, 6B, 6C, 6D, 6E, 6F, 6G, 6H, S2B Neutrophil, S2B AM, S2B Rrecruited macrophages, S2B DC, S3 …]
